# Supplementary material for: Malaria treatment health seeking behaviors among international students at the University of Ghana Legon
Source: PLoS One. 2023 Oct 26;18(10):e0276412. doi: 10.1371/journal.pone.0276412 (PMC10602253; doi:10.1371/journal.pone.0276412)
Supplement: S1 Dataset — (ZIP) [file pone.0276412.s001.zip]

Archive with 1 entries (1 files):
- Lwenge et al_malaria treatment SB Data set.sav
